# Supplementary material for: A Laboratory-Based Surveillance Study of Invasive Neisseria meningitidis, Streptococcus pneumoniae, and Haemophilus influenzae Diseases in a Serbian Pediatric Population—Implications for Vaccination
Source: Diagnostics (Basel). 2021 Jun 9;11(6):1059. doi: 10.3390/diagnostics11061059 (PMC8228891; doi:10.3390/diagnostics11061059)
Supplement: Supplementary file 1 [file diagnostics-11-01059-s001.zip]

Archive with 1 entries (1 files):
- diagnostics-1232655-supplementary.pdf
